# Supplementary material for: Clostridioides difficile infection cases and the causative strains in a large Chinese tertiary hospital in 2023–2024
Source: Front Microbiol. 2026 Feb 11;17:1749145. doi: 10.3389/fmicb.2026.1749145 (PMC12932564; doi:10.3389/fmicb.2026.1749145)
Supplement: Supplementary file 2 [file Table_2.XLSX]

## Sheet: ST3
	160013	160016	160017	160081	160097	160021	160030	160031	160055	160032	160034	160042	160053	160057	160093	160071	160079	160084	160096	160108	160130	160113	160115	160116	160117	160129
160013	0	6	13	12	11	125	191	7	6	15	9	19	13	17	18	10	18	23	11	10	10	9	10	10	10	6
160016	6	0	2	1	1	74	119	4	5	9	8	9	9	15	15	8	14	17	9	7	6	6	8	9	8	3
160017	13	2	0	2	2	126	190	11	11	15	14	19	15	20	20	15	20	23	14	13	12	14	14	15	15	9
160081	12	1	2	0	1	128	196	12	10	16	13	20	14	21	20	14	19	27	15	12	12	13	14	14	14	8
160097	11	1	2	1	0	129	195	10	9	15	12	19	15	20	21	13	18	26	14	11	10	12	13	13	13	7
160021	125	74	126	128	129	0	185	127	121	127	128	131	131	136	137	130	136	130	130	130	129	127	130	130	126	125
160030	191	119	190	196	195	185	0	190	188	194	193	189	195	198	201	194	201	193	194	194	193	192	194	194	194	190
160031	7	4	11	12	10	127	190	0	2	12	6	14	11	13	16	8	16	19	9	8	9	7	8	8	7	7
160055	6	5	11	10	9	121	188	2	0	13	3	13	5	13	14	4	11	18	7	4	3	5	6	6	4	4
160032	15	9	15	16	15	127	194	12	13	0	15	22	16	22	23	15	24	26	18	17	16	16	17	17	16	11
160034	9	8	14	13	12	128	193	6	3	15	0	13	8	16	17	5	13	20	10	5	5	8	9	9	3	8
160042	19	9	19	20	19	131	189	14	13	22	13	0	16	23	24	14	19	20	19	12	11	17	18	19	14	16
160053	13	9	15	14	15	131	195	11	5	16	8	16	0	19	19	9	15	22	13	9	9	11	13	13	8	13
160057	17	15	20	21	20	136	198	13	13	22	16	23	19	0	1	17	24	27	10	17	16	16	13	17	17	15
160093	18	15	20	20	21	137	201	16	14	23	17	24	19	1	0	18	26	29	11	18	18	17	14	18	18	18
160071	10	8	15	14	13	130	194	8	4	15	5	14	9	17	18	0	14	22	11	6	6	9	10	10	6	8
160079	18	14	20	19	18	136	201	16	11	24	13	19	15	24	26	14	0	29	18	9	9	16	18	18	13	16
160084	23	17	23	27	26	130	193	19	18	26	20	20	22	27	29	22	29	0	24	22	21	23	24	24	22	21
160096	11	9	14	15	14	130	194	9	7	18	10	19	13	10	11	11	18	24	0	11	11	10	7	11	11	9
160108	10	7	13	12	11	130	194	8	4	17	5	12	9	17	18	6	9	22	11	0	2	9	10	10	6	8
160130	10	6	12	12	10	129	193	9	3	16	5	11	9	16	18	6	9	21	11	2	0	9	11	11	6	8
160113	9	6	14	13	12	127	192	7	5	16	8	17	11	16	17	9	16	23	10	9	9	0	9	7	9	7
160115	10	8	14	14	13	130	194	8	6	17	9	18	13	13	14	10	18	24	7	10	11	9	0	10	10	9
160116	10	9	15	14	13	130	194	8	6	17	9	19	13	17	18	10	18	24	11	10	11	7	10	0	10	9
160117	10	8	15	14	13	126	194	7	4	16	3	14	8	17	18	6	13	22	11	6	6	9	10	10	0	8
160129	6	3	9	8	7	125	190	7	4	11	8	16	13	15	18	8	16	21	9	8	8	7	9	9	8	0

## Sheet: ST17
	160024	160033	160046	160124
160024	0	12	12	22
160033	12	0	2	15
160046	12	2	0	14
160124	22	15	14	0

## Sheet: ST81
	160022	160036	160038	160039	160043	160050	160060	160061	160064	160067	160075	160076	160078	160085	160088	160092	160105	160120	160125	160128
160022	0	41	21	39	39	36	40	36	19	24	38	36	37	41	33	38	20	39	35	41
160036	41	0	34	9	12	9	13	48	31	31	11	15	10	10	9	16	29	17	10	18
160038	21	34	0	31	30	34	33	29	14	17	32	32	31	30	27	30	18	29	31	33
160039	39	9	31	0	11	12	12	42	27	31	10	12	11	8	12	14	31	15	10	14
160043	39	12	30	11	0	14	13	45	27	29	11	11	10	10	9	6	32	15	11	12
160050	36	9	34	12	14	0	15	47	31	27	10	9	12	13	8	15	26	8	9	13
160060	40	13	33	12	13	15	0	46	30	31	14	13	11	10	13	15	32	14	15	12
160061	36	48	29	42	45	47	46	0	27	28	43	46	43	45	47	47	28	48	43	46
160064	19	31	14	27	27	31	30	27	0	9	28	24	28	26	29	28	15	32	29	34
160067	24	31	17	31	29	27	31	28	9	0	29	25	28	32	26	31	14	27	28	28
160075	38	11	32	10	11	10	14	43	28	29	0	11	9	12	9	12	28	15	8	14
160076	36	15	32	12	11	9	13	46	24	25	11	0	9	12	8	12	28	14	10	10
160078	37	10	31	11	10	12	11	43	28	28	9	9	0	9	9	11	27	10	10	8
160085	41	10	30	8	10	13	10	45	26	32	12	12	9	0	13	11	35	15	13	17
160088	33	9	27	12	9	8	13	47	29	26	9	8	9	13	0	12	30	6	8	9
160092	38	16	30	14	6	15	15	47	28	31	12	12	11	11	12	0	34	16	15	16
160105	20	29	18	31	32	26	32	28	15	14	28	28	27	35	30	34	0	29	30	32
160120	39	17	29	15	15	8	14	48	32	27	15	14	10	15	6	16	29	0	13	9
160125	35	10	31	10	11	9	15	43	29	28	8	10	10	13	8	15	30	13	0	13
160128	41	18	33	14	12	13	12	46	34	28	14	10	8	17	9	16	32	9	13	0

## Sheet: ST37
	160023	160025	160027	160058	160068	160074	160102	160114
160023	0	48	84	55	79	69	86	72
160025	48	0	68	36	62	49	70	47
160027	84	68	0	64	57	49	60	48
160058	55	36	64	0	62	52	70	53
160068	79	62	57	62	0	39	24	41
160074	69	49	49	52	39	0	44	29
160102	86	70	60	70	24	44	0	53
160114	72	47	48	53	41	29	53	0

## Sheet: ST2
	160012	160018	160037	160040	160044	160049	160083	160091	160094	160095	160100	160110	160131
160012	0	100	35	107	112	121	67	117	44	123	41	104	40
160018	100	0	108	40	52	53	112	49	118	50	117	22	117
160037	35	108	0	117	120	128	80	128	23	134	50	116	47
160040	107	40	117	0	56	60	113	57	121	41	128	41	125
160044	112	52	120	56	0	60	125	43	125	73	131	54	129
160049	121	53	128	60	60	0	122	60	133	78	138	59	136
160083	67	112	80	113	125	122	0	128	79	128	85	111	83
160091	117	49	128	57	43	60	128	0	133	71	137	54	136
160094	44	118	23	121	125	133	79	133	0	137	59	120	56
160095	123	50	134	41	73	78	128	71	137	0	143	57	143
160100	41	117	50	128	131	138	85	137	59	143	0	122	12
160110	104	22	116	41	54	59	111	54	120	57	122	0	123
160131	40	117	47	125	129	136	83	136	56	143	12	123	0

## Sheet: ST42
	160041	160051	160054	160062	160086	160122	160127	160132
160041	0	34	36	40	14	11	11	39
160051	34	0	12	22	34	31	32	21
160054	36	12	0	24	36	33	33	23
160062	40	22	24	0	40	37	38	25
160086	14	34	36	40	0	11	12	39
160122	11	31	33	37	11	0	9	36
160127	11	32	33	38	12	9	0	37
160132	39	21	23	25	39	36	37	0

## Sheet: ST54
	160014	160020	160026	160035	160048	160052	160059	160065	160066	160089	160098	160104	160126
160014	0	23	55	28	25	28	24	10	60	4	6	14	28
160020	23	0	69	13	21	24	18	30	73	23	25	32	24
160026	55	69	0	68	74	78	68	62	8	54	54	64	75
160035	28	13	68	0	26	29	21	34	75	26	28	35	29
160048	25	21	74	26	0	14	12	37	85	30	32	39	10
160052	28	24	78	29	14	0	14	40	88	33	35	42	17
160059	24	18	68	21	12	14	0	31	92	25	25	34	15
160065	10	30	62	34	37	40	31	0	75	9	11	19	39
160066	60	73	8	75	85	88	92	75	0	60	62	75	87
160089	4	23	54	26	30	33	25	9	60	0	4	12	33
160098	6	25	54	28	32	35	25	11	62	4	0	14	35
160104	14	32	64	35	39	42	34	19	75	12	14	0	41
160126	28	24	75	29	10	17	15	39	87	33	35	41	0

## Sheet: ST33
	160077	160107	160118
160077	0	50	16
160107	50	0	52
160118	16	52	0

## Sheet: ST5
	160004	160007	160011	160082	160111
160004	0	1406	1405	1370	1312
160007	1406	0	1065	1160	1330
160011	1405	1065	0	1267	1320
160082	1370	1160	1267	0	1275
160111	1312	1330	1320	1275	0
